# Supplementary material for: The Chromatin Structure at the MECP2 Gene and In Silico Prediction of Potential Coding and Non-Coding MECP2 Splice Variants
Source: Int J Mol Sci. 2022 Dec 9;23(24):15643. doi: 10.3390/ijms232415643 (PMC9779294; doi:10.3390/ijms232415643)
Supplement: Supplementary file 1 [file ijms-23-15643-s001.zip]

Archive with 1 entries (1 files):
- ijms-2038051-supplementary.pdf
